# Supplementary material for: Eckol Alleviates Intestinal Dysfunction during Suckling-to-Weaning Transition via Modulation of PDX1 and HBEGF
Source: Int J Mol Sci. 2020 Jul 3;21(13):4755. doi: 10.3390/ijms21134755 (PMC7370175; doi:10.3390/ijms21134755)
Supplement: Supplementary file 1 [file ijms-21-04755-s001.zip]

Archive with 5 entries (5 files):
- Supplemental Table 4.xlsx
- Supplemental Table 5.xlsx
- Supplemental Table 1.xlsx
- Supplemental Table 2.xlsx
- Supplemental Table 3.xlsx
