# Supplementary material for: Eckol Alleviates Intestinal Dysfunction during Suckling-to-Weaning Transition via Modulation of PDX1 and HBEGF
Source: Int J Mol Sci. 2020 Jul 3;21(13):4755. doi: 10.3390/ijms21134755 (PMC7370175; doi:10.3390/ijms21134755)
Supplement: Supplementary file 1 [file ijms-21-04755-s001.zip › Supplemental Table 4.xlsx]

## Sheet: Sheet1
Supplemental Table 4. KEGG pathway of differentially expressed genes
Term	Count	PValue	Genes
ssc04060:Cytokine-cytokine receptor interaction	32	7.70108e-07	IL1R2, CSF2, CXCL9, TNFSF15, TGFB3, BMPR2, IL13, CCL8, CD70, KIT, CXCL11, IL7R, CXCL12, IL10, CXCL10, IL12RB2, IL17A, IFN-ALPHA-9, CCL20, CXCR4, CXCR6, IFN-OMEGA-3, LTB, AMHR2, TNFSF4, CCL19, CCR9, TNFSF10, CCR3, IL12A, IL12B, BMPR1B
ssc04080:Neuroactive ligand-receptor interaction	26	0.00489742	CGA, DRD1, ADORA3, PRLHR, DRD2, ADCYAP1R1, LPAR3, LOC100302368, SCTR, HCRTR1, P2RY4, CHRNA9, HRH4, HTR1D, PTGER3, HTR4, NPY1R, PTGFR, PLG, CRHR1, CHRM2, CHRM1, HTR7, LHB, ADRA1D, HTR2A
ssc03320:PPAR signaling pathway	21	1.53706e-10	ACADM, OLR1, AQP7, CPT1A, MMP1, PCK1, APOA2, CD36, APOA1, PLIN1, APOA5, APOC3, FABP3, FABP1, GK, FABP2, ACSL3, SLC27A2, PLTP, ACSL5, ANGPTL4
ssc04062:Chemokine signaling pathway	20	0.00241653	AMCF-II, CCL1, CXCL2, CXCL9, CCL8, CCL19, CXCL11, STAT1, CXCL12, STAT2, CXCL10, CCR9, CCL14, CCL20, CXCR4, CCR3, CXCR6, JAK2, GNB3, CRK
ssc05162:Measles	16	0.00487962	CD3G, IL13, OAS1, OAS2, STAT1, SLAMF1, STAT2, DDX58, TNFSF10, IFN-ALPHA-9, FCGR2B, PKR, IL12A, JAK2, IL12B, TNFAIP3
ssc04630:Jak-STAT signaling pathway	16	0.00837096	CSF2, IL13, SOCS4, STAT1, IL7R, IL10, STAT2, STAT6, IL12RB2, IFN-ALPHA-9, IL12A, JAK2, IL12B, IFN-OMEGA-3, IL13RA2
ssc04640:Hematopoietic cell lineage	15	8.20136e-05	CSF2, IL1R2, CD3G, CD1.1, FCER2, ITGA2, ANPEP, KIT, IL7R, GP9, CD36, CD19, CD59, FCGR1A, PCD1B
ssc04668:TNF signaling pathway	15	0.00191408	CSF2, PTGS2, CREB1, MMP9, CXCL2, EDN1, MMP3, CXCL10, VCAM1, FOS, CASP3, CCL20, CASP8, TNFAIP3, SELE
ssc04620:Toll-like receptor signaling pathway	14	0.00292721	CXCL9, TLR5, STAT1, CXCL11, TLR8, CXCL10, FOS, CD86, IFN-ALPHA-9, CD80, CASP8, IL12A, IL12B, SPP1
ssc05323:Rheumatoid arthritis	13	0.00211551	AMCF-II, CSF2, FOS, CD86, IL17A, CCL20, CD80, TGFB3, CTLA4, MMP3, LTB, CXCL12, MMP1
ssc04975:Fat digestion and absorption	12	9.23791e-07	APOA4, MOGAT2, PNLIPRP1, CD36, APOA1, PLA2G12B, FABP1, FABP2, PLA2G2D, AGPAT2, PLA2G2F, MTTP
ssc05321:Inflammatory bowel disease (IBD)	12	0.000360633	STAT6, IL12RB2, IL17A, TGFB3, IL12A, IL13, TLR5, IL12B, FOXP3, STAT1, IL10
ssc00590:Arachidonic acid metabolism	12	0.000417601	GPX2, CYP2J34, PTGS2, GPX3, PLA2G12B, EPHX2, GGT1, PLA2G2D, CYP2B22, CYP2C49, ALOX12, PLA2G2F
ssc04512:ECM-receptor interaction	12	0.00396846	VWF, CD36, TNC, ITGB6, ITGA2, VTN, THBS1, COL5A3, ITGB1, TN-X, SPP1, GP9
ssc00564:Glycerophospholipid metabolism	12	0.00629364	DGKA, CDS2, PLD1, DGKE, PLA2G12B, PISD, CDS1, PLA2G2D, LPIN1, CHAT, AGPAT2, PLA2G2F
ssc05204:Chemical carcinogenesis	11	0.00125773	GSTA1, UGT1A6, GSTA2, LOC780435, CYP1A1, PTGS2, UGT2B31, CYP1A2, GSTO1, CYP2B22, CYP2C49
ssc05140:Leishmaniasis	11	0.00162902	FOS, PTGS2, FCGR1A, TGFB3, IL12A, JAK2, IL12B, NOS2, STAT1, ITGB1, IL10
ssc04610:Complement and coagulation cascades	11	0.00502803	PLAT, VWF, F5, FGB, CD59, F3, F8, SERPINA1, F7, PLG, PROC
ssc04350:TGF-beta signaling pathway	11	0.00810053	AMHR2, BMP2, CDKN2B, GDF5, BMPR2, TGFB3, BAMBI, BMPR1B, THBS1, PITX2, BMP6
ssc05144:Malaria	10	0.00166178	VCAM1, CD36, PECAM1, TGFB3, IL12A, KLRK1, THBS1, SELE, HBB, IL10
ssc00830:Retinol metabolism	10	0.00218347	UGT1A6, CYP1A1, UGT2B31, AOX1, SDR16C5, CYP1A2, RDH16, PNPLA4, CYP2B22, CYP2C49
GO:0070653~high-density lipoprotein particle receptor binding	3	0.00682157	APOA2, APOA1, APOC3
GO:0019955~cytokine binding	3	0.00682157	CXCR4, POU5F1, KIT
GO:0033344~cholesterol efflux	8	1.7043e-05	APOA4, NPC1, APOA2, APOA1, STX12, APOA5, APOC3, APOM
GO:0045071~negative regulation of viral genome replication	8	7.01134e-05	OASL, IFIT1, PKR, SLPI, LTF, RSAD2, OAS1, PROX1
GO:0071347~cellular response to interleukin-1	8	0.000538453	CCL1, HYAL1, HYAL2, IL17A, HYAL3, CCL20, CCL8, CCL19
GO:0007596~blood coagulation	8	0.000972365	VWF, F5, FGB, F3, F7, PLG, SHH, PROC
GO:0006919~activation of cysteine-type endopeptidase activity involved in apoptotic process	8	0.00116602	XDH, S100A8, F3, S100A9, SNCA, TNFSF15, HSPD1, STAT1
GO:0071356~cellular response to tumor necrosis factor	8	0.0030408	CCL1, HYAL1, HYAL2, HYAL3, CCL20, CHI3L1, CCL8, CCL19
GO:0051281~positive regulation of release of sequestered calcium ion into cytosol	7	9.28886e-05	TRPC1, CD19, SNCA, CXCL9, CXCL11, CAPN3, CXCL10
GO:0007631~feeding behavior	7	0.00059235	HCRTR1, PRLHR, LOC100125547, DRD2, PMCH, NPY1R, PYY
GO:0032729~positive regulation of interferon-gamma production	7	0.000957649	IL12RB2, TNFSF4, ZP3, PDE4B, IL12A, KLRK1, HSPD1
GO:0071346~cellular response to interferon-gamma	7	0.00180266	CCL1, MRC1, CCL20, CCL8, CCL19, IL12B, NOS2
GO:0001503~ossification	7	0.00218231	MMP9, DMP1, NPPC, MGP, LTF, MYOG, SPP1
GO:0042632~cholesterol homeostasis	7	0.00368573	APOA4, NPC1, APOA2, APOA1, APOA5, APOC3, EPHX2
GO:0050729~positive regulation of inflammatory response	7	0.00584698	CCL1, HYAL2, TNFSF4, S100A8, ZP3, S100A9, CCL8
GO:0043408~regulation of MAPK cascade	7	0.00881096	BMP3, BMP2, HRH4, GDF5, TGFB3, MYOC, BMP6
GO:0042157~lipoprotein metabolic process	6	5.12636e-05	APOA4, APOA2, APOA1, APOA5, APOC3, APOM
GO:0019433~triglyceride catabolic process	6	9.02823e-05	APOA4, APOA1, APOA5, APOC3, PNPLA4, LIPE
GO:0002690~positive regulation of leukocyte chemotaxis	6	0.000232116	AMCF-II, EDN3, CXCL9, F7, CXCL11, CXCL10
GO:0006898~receptor-mediated endocytosis	6	0.00266802	MRC1, FCGR1A, DNAJC6, VTN, TMPRSS15, DMBT1
GO:0030212~hyaluronan metabolic process	5	7.2557e-05	HYAL1, ITIH1, ITIH4, ITIH2, ITIH3
GO:0050665~hydrogen peroxide biosynthetic process	5	7.2557e-05	CYP1A1, DUOX2, DUOX1, CYP1A2, GP91-PHOX
GO:0032700~negative regulation of interleukin-17 production	5	0.000162872	TNFSF4, IL12A, IL12B, FOXP3, PRNP
GO:0034380~high-density lipoprotein particle assembly	5	0.000162872	APOA4, APOA2, APOA1, APOA5, APOM
GO:0033700~phospholipid efflux	5	0.000313398	APOA4, APOA2, APOA1, APOA5, APOC3
GO:0070328~triglyceride homeostasis	5	0.00131624	APOA4, APOA1, APOA5, APOC3, ANGPTL4
GO:0043691~reverse cholesterol transport	5	0.00190002	APOA4, APOA2, APOA1, APOA5, APOM
GO:0050482~arachidonic acid secretion	5	0.00355908	ACE, DRD2, PLA2G12B, PLA2G2D, PLA2G2F
GO:0006811~ion transport	5	0.00355908	SLC11A1, LTF, GP91-PHOX, STEAP1, SLCO2A1
GO:0032689~negative regulation of interferon-gamma production	5	0.00467149	CD274, PGLYRP3, FOXP3, PRNP, IL10
GO:0046718~viral entry into host cell	5	0.00754791	HYAL2, NPC1, ITGB6, ANPEP, DPP4
GO:0032715~negative regulation of interleukin-6 production	5	0.00754791	BPI, FOXP3, TNFAIP3, SLAMF1, IL10
GO:0035810~positive regulation of urine volume	4	0.0010192	HYAL2, DRD2, EDN1, SHAS2
GO:0030300~regulation of intestinal cholesterol absorption	4	0.0010192	APOA4, APOA2, APOA1, APOA5
GO:0051006~positive regulation of lipoprotein lipase activity	4	0.00196584	APOA4, APOA1, APOA5, ABHD5
GO:0010873~positive regulation of cholesterol esterification	4	0.00196584	APOA4, APOA2, APOA1, APOA5
GO:0032695~negative regulation of interleukin-12 production	4	0.00331807	CMKLR1, THBS1, SLAMF1, IL10
GO:0010898~positive regulation of triglyceride catabolic process	4	0.00331807	APOA4, APOA1, APOA5, ABHD5
GO:0032693~negative regulation of interleukin-10 production	4	0.00512088	CD274, IL12B, FOXP3, AGER
GO:0003009~skeletal muscle contraction	4	0.00740993	TNNT1, TNNC2, MYH7, TNNI3
GO:0042744~hydrogen peroxide catabolic process	4	0.00740993	APOA4, DUOX2, DUOX1, CAT
GO:0010903~negative regulation of very-low-density lipoprotein particle remodeling	3	0.00666392	APOA2, APOA1, APOC3
GO:0060421~positive regulation of heart growth	3	0.00666392	ACACB, PROX1, WT1
GO:0003100~regulation of systemic arterial blood pressure by endothelin	3	0.00666392	EDN3, EDN1, NOS3
