# Supplementary material for: Eckol Alleviates Intestinal Dysfunction during Suckling-to-Weaning Transition via Modulation of PDX1 and HBEGF
Source: Int J Mol Sci. 2020 Jul 3;21(13):4755. doi: 10.3390/ijms21134755 (PMC7370175; doi:10.3390/ijms21134755)
Supplement: Supplementary file 1 [file ijms-21-04755-s001.zip › Supplemental Table 5.xlsx]

## Sheet: S.Table 1
Gene symbol	Gene bank No.	Description	Primer (5' --> 3')
			Forward	Reverse
POUV	NM_001110178	POU domain class 5 transcription factor 1	TGAAGGGAACGCTGGAGAGC	ATGTCACTGGGATGGGCAGAC
SOX2	NM_205188	SRY (sex determining region Y)-box 2	CCCCTTTCATACCCCTCCCT	CGGGCTGTTCTTCTGGTTGTT
STAT5B	NM_204779	signal transducer and activator of transcription 5B	TCGCAGTTCAGTGTCGGTGG	GTGGCGTTGTTGTCCTGGCT
NANOG	NM_001146142	nanog homeobox	AACTCTGCGGGGCTGTCTTG	AAAAGTGGGGCGGTGAGATG
CRIPTO	NM_204700	cripto, FRL-1, cryptic family 1B	CGACACAGCGCAAAAGCAAT	AGCCCTTCATCACCCAGTCG
BRACHYURY	NM_204940	T, brachyury homolog	ACGCCATGTACTCCTTCCTG	TGTTGGTGAGCTTGACCTTG
SOX3	NM_204195	SRY (sex determining region Y)-box 3	GACAAAACGAAAAACCGACCC	ATTGCGGACACGAACCGAG
SOX7	XM_001234627	SRY (sex determining region Y)-box 7	CTGGGAGAGATGGACCGTAA	CCTTCCTCAGCAGGTCTACG
PBX3	NM_001030678	pre-B-cell leukemia homeobox 3	TGGGGATTCTTACCAGGGGTC	TGCCAGCCTCCATTAGCATTT
E2F7	XM_416110	E2F transcription factor 7	CCTTGGACCCCCACTGCTAA	ACCGTGCCGTCGTCTACCAT
miR-302a	MI0001211	gga-miR-302a	CAAGTGCTTCCATGTTTTAGTGA	n/a
miR-302b-3p	MIMAT0003357	gga-miR-302b-3p	CGTAAGTGCTTCCATGTTTTAGTAG	n/a
miR-302c-3p	MIMAT0003359	gga-miR-302c-3p	AGTGCTTCCATGTTTCAGTGG	n/a
miR-302d	MI0003702	gga-miR-302d	GGTAAGTGCTTCCATGTTTTAGTTG	n/a

## Sheet: S.Table 2
Supplemental table 5. List of siRNA for PDX-1
Target gene name	siRNA No.	siRNA sequences (5'->3')
		Sense	Antisense
PDX-1	1342	CCUCUUUAGAGAGGCCAAA	UUUGGCCUCUCUAAAGAGG
	1590	GCAGAGCCAUUUACUUCAA	UUGAAGUAAAUGGCUCUGC
	1883	GCCAGUGUGAUUUCCACAU	AUGUGGAAAUCACACUGGC
Control		CCUACGCCACCAAUUUCGU	GGAUGCGGUGGUUAAAGCA
