# Supplementary material for: Eckol Alleviates Intestinal Dysfunction during Suckling-to-Weaning Transition via Modulation of PDX1 and HBEGF
Source: Int J Mol Sci. 2020 Jul 3;21(13):4755. doi: 10.3390/ijms21134755 (PMC7370175; doi:10.3390/ijms21134755)
Supplement: Supplementary file 1 [file ijms-21-04755-s001.zip › Supplemental Table 1.xlsx]

## Sheet: Sheet1
Supplemental Table 1. Molecular functions of differentially expressed genes
Term	Count	PValue	Genes
GO:0005509~calcium ion binding	39	0.0014467	CAPS, TNNC2, S100A8, S100A9, DUOX2, SNCA, DUOX1, DLK2, MMP3, SHH, MMP1, DGKA, ANXA8, ANXA9, PLA2G12B, ACAN, PLCD4, OIT3, THBS1, IHH, BGLAP, NCALD, MYLPF, MGP, F7, ANXA4, CAPN3, CABYR, S100A12, PROC, CDH13, CLGN, NOTCH4, RYR1, S100G, EGFL8, PLA2G2D, SGCA, PLA2G2F
GO:0005125~cytokine activity	20	3.63186e-06	CSF2, BMP3, BMP2, NDP, GDF5, TGFB3, IL13, CD70, IL10, IFN-DELTA-3, TIMP1, IL17A, IL12A, IFN-OMEGA-4, IFN-DELTA-11, IL12B, IFN-OMEGA-3, LTB, SPP1, BMP6
GO:0020037~heme binding	17	4.80909e-05	CYP24A1, CYP1A1, PTGS2, STC2, DUOX2, DUOX1, CYB5A, CYP1A2, GP91-PHOX, CYP2B22, CYP2J34, NOS3, JAK2, NOS2, CAT, HBB, CYP2C49
GO:0005215~transporter activity	14	0.000146313	SLC11A1, RBP7, SLC5A4, CRABP1, CRABP2, RBP2, FABP3, FABP1, FABP2, SAL1, OCA2, SLC46A1, SLCO2A1
GO:0005506~iron ion binding	14	0.00320402	XDH, CYP24A1, CYP2J34, CYP1A1, P4HA1, AOX1, LTF, NOS3, CYP1A2, CDO1, HBB, CYP2B22, CYP2C49, ALOX12
GO:0008201~heparin binding	13	0.000557452	AWN, CCL8, VTN, COL5A3, CXCL11, AGER, CXCL10, RSPO2, APOA5, LTF, HBEGF, THBS1, PLA2G2D
GO:0004867~serine-type endopeptidase inhibitor activity	12	0.000226259	SERPINA7, WAP-1, ITIH1, E4, PTI, ITIH4, SERPINB10, SLPI, UFBP, SERPINA1, ITIH2, ITIH3
GO:0005179~hormone activity	11	0.000140308	PTHLH, CGA, EDN3, RETN, ADM, HAMP, GALP, NPPC, CRSP3, POMC, LHB
GO:0030246~carbohydrate binding	11	0.0026243	CLEC12A, OLR1, SELL, ZP3, CLEC12B, CHI3L1, KLRK1, LGALS8, LGALS13, SELE, LGALS9
GO:0008009~chemokine activity	10	2.45632e-05	AMCF-II, CCL1, CCL20, CXCL2, CXCL9, CCL8, CCL19, CXCL11, CXCL12, CXCL10
GO:0008289~lipid binding	10	0.0009123	APOA4, BPIFB1, STARD4, BPIFB2, BPIFA1, FABP3, FABP1, PLTP, MTTP
GO:0005543~phospholipid binding	8	0.000295309	APOA2, APOA1, F3, APOA5, SNCA, APOC3, PLA2G7, APOM
GO:0005516~calmodulin binding	8	0.000577888	ATP2B1, CTH, MYH1, KCNN3, RYR1, NOS3, MYH7, NOS2
GO:0015485~cholesterol binding	7	0.00101852	APOA4, NPC1, APOA2, APOA1, STARD4, STAR, APOA5
GO:0001618~virus receptor activity	6	9.55121e-05	HYAL1, HYAL2, ITGB6, ACE2, ANPEP, DPP4
GO:0017127~cholesterol transporter activity	5	0.000567809	APOA4, APOA2, APOA1, STAR, APOA5
GO:0004806~triglyceride lipase activity	5	0.0027581	PNLIPRP1, ABHD5, LIPC, PNPLA4, LIPE
GO:0045236~CXCR chemokine receptor binding	5	0.00371475	AMCF-II, CXCL2, CXCL9, CXCL12, CXCL10
GO:0050544~arachidonic acid binding	4	0.000437902	S100A8, ALOX5AP, S100A9, SNCA
GO:0060228~phosphatidylcholine-sterol O-acyltransferase activator activity	4	0.00105523	APOA4, APOA2, APOA1, APOA5
GO:0004415~hyalurononglucosaminidase activity	4	0.00203445	HYAL1, HYAL2, HYAL3, HPX
GO:0070653~high-density lipoprotein particle receptor binding	3	0.00682157	APOA2, APOA1, APOC3
GO:0019955~cytokine binding	3	0.00682157	CXCR4, POU5F1, KIT
GO:0033344~cholesterol efflux	8	1.7043e-05	APOA4, NPC1, APOA2, APOA1, STX12, APOA5, APOC3, APOM
GO:0045071~negative regulation of viral genome replication	8	7.01134e-05	OASL, IFIT1, PKR, SLPI, LTF, RSAD2, OAS1, PROX1
GO:0071347~cellular response to interleukin-1	8	0.000538453	CCL1, HYAL1, HYAL2, IL17A, HYAL3, CCL20, CCL8, CCL19
GO:0007596~blood coagulation	8	0.000972365	VWF, F5, FGB, F3, F7, PLG, SHH, PROC
GO:0006919~activation of cysteine-type endopeptidase activity involved in apoptotic process	8	0.00116602	XDH, S100A8, F3, S100A9, SNCA, TNFSF15, HSPD1, STAT1
GO:0071356~cellular response to tumor necrosis factor	8	0.0030408	CCL1, HYAL1, HYAL2, HYAL3, CCL20, CHI3L1, CCL8, CCL19
GO:0051281~positive regulation of release of sequestered calcium ion into cytosol	7	9.28886e-05	TRPC1, CD19, SNCA, CXCL9, CXCL11, CAPN3, CXCL10
GO:0007631~feeding behavior	7	0.00059235	HCRTR1, PRLHR, LOC100125547, DRD2, PMCH, NPY1R, PYY
GO:0032729~positive regulation of interferon-gamma production	7	0.000957649	IL12RB2, TNFSF4, ZP3, PDE4B, IL12A, KLRK1, HSPD1
GO:0071346~cellular response to interferon-gamma	7	0.00180266	CCL1, MRC1, CCL20, CCL8, CCL19, IL12B, NOS2
GO:0001503~ossification	7	0.00218231	MMP9, DMP1, NPPC, MGP, LTF, MYOG, SPP1
GO:0042632~cholesterol homeostasis	7	0.00368573	APOA4, NPC1, APOA2, APOA1, APOA5, APOC3, EPHX2
GO:0050729~positive regulation of inflammatory response	7	0.00584698	CCL1, HYAL2, TNFSF4, S100A8, ZP3, S100A9, CCL8
GO:0043408~regulation of MAPK cascade	7	0.00881096	BMP3, BMP2, HRH4, GDF5, TGFB3, MYOC, BMP6
GO:0042157~lipoprotein metabolic process	6	5.12636e-05	APOA4, APOA2, APOA1, APOA5, APOC3, APOM
GO:0019433~triglyceride catabolic process	6	9.02823e-05	APOA4, APOA1, APOA5, APOC3, PNPLA4, LIPE
GO:0002690~positive regulation of leukocyte chemotaxis	6	0.000232116	AMCF-II, EDN3, CXCL9, F7, CXCL11, CXCL10
GO:0006898~receptor-mediated endocytosis	6	0.00266802	MRC1, FCGR1A, DNAJC6, VTN, TMPRSS15, DMBT1
GO:0030212~hyaluronan metabolic process	5	7.2557e-05	HYAL1, ITIH1, ITIH4, ITIH2, ITIH3
GO:0050665~hydrogen peroxide biosynthetic process	5	7.2557e-05	CYP1A1, DUOX2, DUOX1, CYP1A2, GP91-PHOX
GO:0032700~negative regulation of interleukin-17 production	5	0.000162872	TNFSF4, IL12A, IL12B, FOXP3, PRNP
GO:0034380~high-density lipoprotein particle assembly	5	0.000162872	APOA4, APOA2, APOA1, APOA5, APOM
GO:0033700~phospholipid efflux	5	0.000313398	APOA4, APOA2, APOA1, APOA5, APOC3
GO:0070328~triglyceride homeostasis	5	0.00131624	APOA4, APOA1, APOA5, APOC3, ANGPTL4
GO:0043691~reverse cholesterol transport	5	0.00190002	APOA4, APOA2, APOA1, APOA5, APOM
GO:0050482~arachidonic acid secretion	5	0.00355908	ACE, DRD2, PLA2G12B, PLA2G2D, PLA2G2F
GO:0006811~ion transport	5	0.00355908	SLC11A1, LTF, GP91-PHOX, STEAP1, SLCO2A1
GO:0032689~negative regulation of interferon-gamma production	5	0.00467149	CD274, PGLYRP3, FOXP3, PRNP, IL10
GO:0046718~viral entry into host cell	5	0.00754791	HYAL2, NPC1, ITGB6, ANPEP, DPP4
GO:0032715~negative regulation of interleukin-6 production	5	0.00754791	BPI, FOXP3, TNFAIP3, SLAMF1, IL10
GO:0035810~positive regulation of urine volume	4	0.0010192	HYAL2, DRD2, EDN1, SHAS2
GO:0030300~regulation of intestinal cholesterol absorption	4	0.0010192	APOA4, APOA2, APOA1, APOA5
GO:0051006~positive regulation of lipoprotein lipase activity	4	0.00196584	APOA4, APOA1, APOA5, ABHD5
GO:0010873~positive regulation of cholesterol esterification	4	0.00196584	APOA4, APOA2, APOA1, APOA5
GO:0032695~negative regulation of interleukin-12 production	4	0.00331807	CMKLR1, THBS1, SLAMF1, IL10
GO:0010898~positive regulation of triglyceride catabolic process	4	0.00331807	APOA4, APOA1, APOA5, ABHD5
GO:0032693~negative regulation of interleukin-10 production	4	0.00512088	CD274, IL12B, FOXP3, AGER
GO:0003009~skeletal muscle contraction	4	0.00740993	TNNT1, TNNC2, MYH7, TNNI3
GO:0042744~hydrogen peroxide catabolic process	4	0.00740993	APOA4, DUOX2, DUOX1, CAT
GO:0010903~negative regulation of very-low-density lipoprotein particle remodeling	3	0.00666392	APOA2, APOA1, APOC3
GO:0060421~positive regulation of heart growth	3	0.00666392	ACACB, PROX1, WT1
GO:0003100~regulation of systemic arterial blood pressure by endothelin	3	0.00666392	EDN3, EDN1, NOS3
