# Supplementary material for: Eckol Alleviates Intestinal Dysfunction during Suckling-to-Weaning Transition via Modulation of PDX1 and HBEGF
Source: Int J Mol Sci. 2020 Jul 3;21(13):4755. doi: 10.3390/ijms21134755 (PMC7370175; doi:10.3390/ijms21134755)
Supplement: Supplementary file 1 [file ijms-21-04755-s001.zip › Supplemental Table 2.xlsx]

## Sheet: Sheet1
Supplemental Table 2. Cellular component of differentially expressed genes
Term	Count	PValue	Genes
GO:0070062~extracellular exosome	117	2.55441e-07	LDHC, LDHA, S100A8, MMP9, GNA11, S100A9, CRABP2, MMP7, ENPEP, CXCL12, APOA4, ST3GAL1, APOA2, APOA1, MIOX, PI16, APOM, MUC13, F11R, NCALD, MGP, RND3, RETN, NPC1, F3, RYR1, TNFAIP3, ZNHIT6, FXYD3, BPIFB1, BPIFB2, FCER2, CD70, ITGB1, EXTL2, TIMP1, ACE, STX12, PROCR, HNMT, ALB, UPK1A, APOC3, UPK1B, ANGPTL1, FGL2, MEST, SPP1, PLAT, CHI3L1, EPHX2, SLC6A14, LGALS8, SLAMF1, DNASE1, TNFSF10, CD59, CD274, …
GO:0005615~extracellular space	107	1.1237e-25	EDN3, S100A8, MMP9, S100A9, EDN1, GDF5, SNCA, TGFB3, TNFSF15, IL13, VTN, LOC100302368, CXCL11, SHH, IL10, CXCL10, APOA1, IFN-DELTA-11, IFN-OMEGA-4, IFN-OMEGA-3, MUC13, LOC100157354, STC2, ADAMTS20, BPIFA1, F8, PTHLH, RETN, CBLN2, F5, F3, AMCF-II, CCL1, XDH, BPIFB1, BMPR2, CCL8, CD70, POMC, TIMP1, ACE, IL17A, ALB, IFN-ALPHA-10, ANGPTL1, PLTP, SPP1, PLAT, BMP3, BMP2, CHI3L1, TNFSF10, CD59, PYY, HSP…
GO:0005576~extracellular region	81	1.99515e-29	CGA, WAP-3, WAP-1, EDN1, IL13, HP, SAL1, CDSN, CXCL12, CXCL10, ST3GAL1, BDNF, ITIH1, E4, RSPO2, ITIH4, LTF, ITIH2, GUCA2A, GUCA2B, CASP1, ANGPT2, COL10A1, HYAL3, STC2, CRISP2, CA11, F7, FGF21, PROC, RETN, NPC1, F5, IL12A, NPPC, EGFL8, PLA2G2D, PLA2G2F, C14H10ORF99, PSP-I, AWN, OAS1, POMC, LEAP2, TAC3, TIMP1, ADCYAP1, C1QTNF3, FGB, PLA2G12B, GALP, ACAN, BMP2, BGLAP, PNLIPRP1, LOC396757, OLR1, LOC3…
GO:0005887~integral component of plasma membrane	48	0.00488983	CAV2, FXYD3, DRD1, PRLHR, SLC5A4, CLDN4, DRD2, SHAS2, BMPR2, SLC7A9, AQP7, TLR5, TSPAN9, AQP6, SLC7A4, SLC7A7, ATP2B1, HCRTR1, UPK1A, UPK1B, SLC22A4, HTR1D, SLC4A4, SCNN1A, MRC1, TRPC1, TRPC4, PTGER3, TRPC3, GPR75, SLC22A7, HTR4, SLC6A14, NPY1R, PTGFR, SLC7A14, GPR33, KCNJ5, NPC1, SLC26A5, CHRM2, HTR7, CHRM1, SLC13A2, HBEGF, STEAP1, ADRA1D, HTR2A
GO:0009986~cell surface	28	5.98651e-05	NDP, BMPR2, KLRK1, ITGB1, SHH, APOA4, ANXA9, PROCR, CXCR4, RSPO2, LTF, PCD1B, FGL2, DPP4, PLAT, MRC1, TRPC4, TNFSF4, ANXA4, CCR9, LOC692190, F3, CD59, NOTCH4, ACE2, HBEGF, HSPD1, PRNP
GO:0009897~external side of plasma membrane	25	9.82572e-10	FCER2, KLRK1, CXCL9, IL13, ANPEP, ENPEP, KIT, IL7R, ITGB1, CXCL12, CXCL10, VCAM1, IL12RB2, ACE, IL17A, FCGR1A, THBS1, SELL, CTLA4, ITGA2, SLAMF1, CD86, CD19, PECAM1, CD274
GO:0031012~extracellular matrix	18	6.51755e-07	NAT6, ZP3, ADAMTS20, TNC, MMP9, NDP, CILP, TGFB3, MMP7, MGP, VTN, MMP3, MMP1, VWF, F3, SLPI, THBS1, MYOC
GO:0005578~proteinaceous extracellular matrix	17	0.00087538	HAPLN1, ZP3, ADAMTS20, TNC, ENAM, CILP, COL5A3, SHH, MMP1, TIMP1, VWF, ACAN, ADAMTS10, ADAMTS1, TN-X, COL10A1, ANGPTL4
GO:0016324~apical plasma membrane	16	0.000384068	TF, HYAL2, PLD1, DUOX2, DUOX1, SLC7A9, GJA1, AQP6, ENPEP, UPK1A, UPK1B, SLC22A4, S100G, SCNN1A, MUC13, DPP4
GO:0045121~membrane raft	13	0.000328133	HYAL2, NPC1, STX12, OLR1, CD1.1, PECAM1, GJA1, KCNA5, PRNP, ITGB1, DPP4, SGCA, SHH
GO:0072562~blood microparticle	11	0.000292398	APOA4, TF, APOA2, APOA1, ITIH1, ALB, HPX, APOA5, ITIH4, CP, ANGPTL4
GO:0005623~cell	10	0.000990467	TF, HAMP, HPX, PLIN1, HRH4, RYR1, CCL8, CCL19, CP, BMP6
GO:0070098~chemokine-mediated signaling pathway	11	6.36383e-06	AMCF-II, CCL1, CCL20, CXCR4, CXCL2, CXCL9, CCL8, CCL19, CXCL11, CXCL12, CXCL10
GO:0016042~lipid catabolic process	10	7.29536e-05	PNLIPRP1, LIPA, PLIN1, PLA2G12B, PLA2G7, PLCD4, PNPLA4, PLA2G2D, LIPE, PLA2G2F
GO:0009615~response to virus	9	0.000298064	HYAL1, HYAL2, IFIT1, HYAL3, PKR, DUOX2, RSAD2, FOXP3, MX2
GO:0051897~positive regulation of protein kinase B signaling	9	0.00062305	ZP3, POU5F1, F3, CHI3L1, HBEGF, CCL19, F7, THBS1, MYOC
GO:0071222~cellular response to lipopolysaccharide	9	0.00159301	MRC1, CD86, TNFSF4, IL12A, KLRK1, IL12B, NOS2, IL10, CXCL10
GO:0002250~adaptive immune response	9	0.00393122	FGB, CD1.1, CTLA4, KLRK1, IFN-DELTA-11, IFN-OMEGA-4, JAK2, IFN-OMEGA-3, IFN-DELTA-3
GO:0001666~response to hypoxia	9	0.00441214	PLAT, CXCR4, EDN1, TGFB3, RYR1, NOS2, CASP1, AGER, DPP4
GO:0043547~positive regulation of GTPase activity	9	0.00441214	CCL1, CAV2, F11R, CCL20, RGS5, CCL8, CCL19, ITGB1, ADCYAP1
GO:0001649~osteoblast differentiation	9	0.00680107	BMP3, CYP24A1, BGLAP, RSPO2, GJA1, CAT, MYOC, SPP1, BMP6
GO:0007218~neuropeptide signaling pathway	9	0.00680107	HCRTR1, PRLHR, LOC100125547, GALP, NPY1R, PYY, POMC, ADCYAP1, TAC3
GO:0098869~cellular oxidant detoxification	8	1.12259e-05	DUOX2, DUOX1, HP, FABP1, GSTO1, CAT, APOM, IYD
GO:0033344~cholesterol efflux	8	1.7043e-05	APOA4, NPC1, APOA2, APOA1, STX12, APOA5, APOC3, APOM
GO:0045071~negative regulation of viral genome replication	8	7.01134e-05	OASL, IFIT1, PKR, SLPI, LTF, RSAD2, OAS1, PROX1
GO:0071347~cellular response to interleukin-1	8	0.000538453	CCL1, HYAL1, HYAL2, IL17A, HYAL3, CCL20, CCL8, CCL19
GO:0007596~blood coagulation	8	0.000972365	VWF, F5, FGB, F3, F7, PLG, SHH, PROC
GO:0006919~activation of cysteine-type endopeptidase activity involved in apoptotic process	8	0.00116602	XDH, S100A8, F3, S100A9, SNCA, TNFSF15, HSPD1, STAT1
GO:0071356~cellular response to tumor necrosis factor	8	0.0030408	CCL1, HYAL1, HYAL2, HYAL3, CCL20, CHI3L1, CCL8, CCL19
GO:0051281~positive regulation of release of sequestered calcium ion into cytosol	7	9.28886e-05	TRPC1, CD19, SNCA, CXCL9, CXCL11, CAPN3, CXCL10
GO:0007631~feeding behavior	7	0.00059235	HCRTR1, PRLHR, LOC100125547, DRD2, PMCH, NPY1R, PYY
GO:0032729~positive regulation of interferon-gamma production	7	0.000957649	IL12RB2, TNFSF4, ZP3, PDE4B, IL12A, KLRK1, HSPD1
GO:0071346~cellular response to interferon-gamma	7	0.00180266	CCL1, MRC1, CCL20, CCL8, CCL19, IL12B, NOS2
GO:0001503~ossification	7	0.00218231	MMP9, DMP1, NPPC, MGP, LTF, MYOG, SPP1
GO:0042632~cholesterol homeostasis	7	0.00368573	APOA4, NPC1, APOA2, APOA1, APOA5, APOC3, EPHX2
GO:0050729~positive regulation of inflammatory response	7	0.00584698	CCL1, HYAL2, TNFSF4, S100A8, ZP3, S100A9, CCL8
GO:0043408~regulation of MAPK cascade	7	0.00881096	BMP3, BMP2, HRH4, GDF5, TGFB3, MYOC, BMP6
GO:0042157~lipoprotein metabolic process	6	5.12636e-05	APOA4, APOA2, APOA1, APOA5, APOC3, APOM
GO:0019433~triglyceride catabolic process	6	9.02823e-05	APOA4, APOA1, APOA5, APOC3, PNPLA4, LIPE
GO:0002690~positive regulation of leukocyte chemotaxis	6	0.000232116	AMCF-II, EDN3, CXCL9, F7, CXCL11, CXCL10
GO:0006898~receptor-mediated endocytosis	6	0.00266802	MRC1, FCGR1A, DNAJC6, VTN, TMPRSS15, DMBT1
GO:0030212~hyaluronan metabolic process	5	7.2557e-05	HYAL1, ITIH1, ITIH4, ITIH2, ITIH3
GO:0050665~hydrogen peroxide biosynthetic process	5	7.2557e-05	CYP1A1, DUOX2, DUOX1, CYP1A2, GP91-PHOX
GO:0032700~negative regulation of interleukin-17 production	5	0.000162872	TNFSF4, IL12A, IL12B, FOXP3, PRNP
GO:0034380~high-density lipoprotein particle assembly	5	0.000162872	APOA4, APOA2, APOA1, APOA5, APOM
GO:0033700~phospholipid efflux	5	0.000313398	APOA4, APOA2, APOA1, APOA5, APOC3
GO:0070328~triglyceride homeostasis	5	0.00131624	APOA4, APOA1, APOA5, APOC3, ANGPTL4
GO:0043691~reverse cholesterol transport	5	0.00190002	APOA4, APOA2, APOA1, APOA5, APOM
GO:0050482~arachidonic acid secretion	5	0.00355908	ACE, DRD2, PLA2G12B, PLA2G2D, PLA2G2F
GO:0006811~ion transport	5	0.00355908	SLC11A1, LTF, GP91-PHOX, STEAP1, SLCO2A1
GO:0032689~negative regulation of interferon-gamma production	5	0.00467149	CD274, PGLYRP3, FOXP3, PRNP, IL10
GO:0046718~viral entry into host cell	5	0.00754791	HYAL2, NPC1, ITGB6, ANPEP, DPP4
GO:0032715~negative regulation of interleukin-6 production	5	0.00754791	BPI, FOXP3, TNFAIP3, SLAMF1, IL10
GO:0035810~positive regulation of urine volume	4	0.0010192	HYAL2, DRD2, EDN1, SHAS2
GO:0030300~regulation of intestinal cholesterol absorption	4	0.0010192	APOA4, APOA2, APOA1, APOA5
GO:0051006~positive regulation of lipoprotein lipase activity	4	0.00196584	APOA4, APOA1, APOA5, ABHD5
GO:0010873~positive regulation of cholesterol esterification	4	0.00196584	APOA4, APOA2, APOA1, APOA5
GO:0032695~negative regulation of interleukin-12 production	4	0.00331807	CMKLR1, THBS1, SLAMF1, IL10
GO:0010898~positive regulation of triglyceride catabolic process	4	0.00331807	APOA4, APOA1, APOA5, ABHD5
GO:0032693~negative regulation of interleukin-10 production	4	0.00512088	CD274, IL12B, FOXP3, AGER
GO:0003009~skeletal muscle contraction	4	0.00740993	TNNT1, TNNC2, MYH7, TNNI3
GO:0042744~hydrogen peroxide catabolic process	4	0.00740993	APOA4, DUOX2, DUOX1, CAT
GO:0010903~negative regulation of very-low-density lipoprotein particle remodeling	3	0.00666392	APOA2, APOA1, APOC3
GO:0060421~positive regulation of heart growth	3	0.00666392	ACACB, PROX1, WT1
GO:0003100~regulation of systemic arterial blood pressure by endothelin	3	0.00666392	EDN3, EDN1, NOS3
