# Supplementary material for: Eckol Alleviates Intestinal Dysfunction during Suckling-to-Weaning Transition via Modulation of PDX1 and HBEGF
Source: Int J Mol Sci. 2020 Jul 3;21(13):4755. doi: 10.3390/ijms21134755 (PMC7370175; doi:10.3390/ijms21134755)
Supplement: Supplementary file 1 [file ijms-21-04755-s001.zip › Supplemental Table 3.xlsx]

## Sheet: Sheet1
Supplemental Table 3. Biological process of differentially expressed genes
Term	Count	PValue	Genes
GO:0006954~inflammatory response	38	1.02534e-13	AMCF-II, CCL1, PTGS2, CXCL2, CXCL9, IL13, CCL8, TLR5, KIT, GP91-PHOX, CXCL11, CXCL12, IL10, TLR8, CXCL10, IL17A, LOC100125547, CCL20, HRH4, CXCR6, THBS1, HYAL1, LIPA, HYAL3, TNFSF4, PTGER3, OLR1, CHI3L1, CCL19, CELA1, PTGFR, AGER, S100A12, GPR33, CCR3, JAK2, BMPR1B, BMP6
GO:0006955~immune response	37	3.13955e-12	AMCF-II, CCL1, CSF2, CXCL2, CXCL9, TNFSF15, IL13, CCL8, CD70, VTN, OAS1, OAS2, CXCL11, CXCL12, IL10, CXCL10, SLA-1, CCL20, THBS1, LTB, MRC1, TNFSF4, LOC100622689, CTLA4, CCL19, CCR9, BPI, TNFSF10, OASL, CD36, CCL14, CD274, IL12A, SLPI, IL12B, TNFAIP3, BMP6
GO:0045087~innate immune response	27	1.07883e-07	S100A8, S100A9, PGLYRP1, KLRK1, RSAD2, OAS1, TLR5, TRIM15, GP91-PHOX, TRIM10, TLR8, PKR, FGB, LOC733579, IFN-OMEGA-4, IFN-DELTA-11, PTX3, IFN-OMEGA-3, MX2, BPIFA1, IFN-DELTA-3, S100A12, DDX58, LOC692190, CD59, SLPI, JAK2
GO:0055114~oxidation-reduction process	25	2.95473e-08	LDHC, LDHA, HSD3B1, GLUD1, DUOX2, DUOX1, F8, CYB5A, GP91-PHOX, IYD, SOD2, FRRS1, DIO2, DIO3, MIOX, PHGDH, CYBRD1, NOS3, DPYD, GSTO1, NOS2, CAT, ENTPD1, STEAP1, HPD
GO:0051607~defense response to virus	24	4.96116e-09	HYAL2, CXCL9, IFN-DELTA-6, RSAD2, OAS1, OAS2, IFN-DELTA-8, IFN-DELTA-3, TLR8, CXCL10, STAT2, IFIT3, OASL, IFIT1, CD86, IFN-ALPHA-9, IFN-ALPHA-10, LOC733579, IFN-OMEGA-4, IFN-DELTA-11, IL12B, MX2, IFN-OMEGA-3, LOC100157354
GO:0007166~cell surface receptor signaling pathway	16	0.00404063	EDN3, PRLHR, CD3G, GPR75, ADCYAP1R1, EDN1, NPY1R, TSPAN9, SCTR, CRHR1, IL17A, CD36, CD59, UPK1A, UPK1B, CD274
GO:0007155~cell adhesion	15	0.00281641	HAPLN1, F11R, OLR1, SELL, ATP4B, TNC, SHAS2, ITGA2, VTN, MOG, VWF, ACAN, THBS1, SELE, SPP1
GO:0006508~proteolysis	14	0.000944708	LOC100302368, ANPEP, ENPEP, CELA1, CAPN3, MMP1, PLG, PROC, CASP3, LTF, CASP1, CPB1, DPP4, TMPRSS15
GO:0060326~cell chemotaxis	13	5.74109e-06	CCL1, AMCF-II, CXCL2, CCL8, CCL19, KIT, CXCL11, CXCL12, CXCL10, GPR33, CCL14, CCL20, HBEGF
GO:0019221~cytokine-mediated signaling pathway	13	0.00471745	DUOX2, SOCS6, DUOX1, SOCS4, KIT, IFN-DELTA-3, IL12RB2, F3, IFN-OMEGA-4, IFN-DELTA-11, JAK2, IL12B, IFN-OMEGA-3
GO:0032496~response to lipopolysaccharide	12	0.000662325	AMCF-II, IL12RB2, SLC11A1, CXCL2, SNCA, CXCL9, IL12A, SLPI, CXCL11, PTGFR, CASP1, CXCL10
GO:0010951~negative regulation of endopeptidase activity	11	1.56534e-07	CAST, SERPINA7, WAP-1, ITIH1, E4, ITIH4, SLPI, UFBP, SERPINA1, ITIH2, TIMP1
GO:0070098~chemokine-mediated signaling pathway	11	6.36383e-06	AMCF-II, CCL1, CCL20, CXCR4, CXCL2, CXCL9, CCL8, CCL19, CXCL11, CXCL12, CXCL10
GO:0016042~lipid catabolic process	10	7.29536e-05	PNLIPRP1, LIPA, PLIN1, PLA2G12B, PLA2G7, PLCD4, PNPLA4, PLA2G2D, LIPE, PLA2G2F
GO:0009615~response to virus	9	0.000298064	HYAL1, HYAL2, IFIT1, HYAL3, PKR, DUOX2, RSAD2, FOXP3, MX2
GO:0051897~positive regulation of protein kinase B signaling	9	0.00062305	ZP3, POU5F1, F3, CHI3L1, HBEGF, CCL19, F7, THBS1, MYOC
GO:0071222~cellular response to lipopolysaccharide	9	0.00159301	MRC1, CD86, TNFSF4, IL12A, KLRK1, IL12B, NOS2, IL10, CXCL10
GO:0002250~adaptive immune response	9	0.00393122	FGB, CD1.1, CTLA4, KLRK1, IFN-DELTA-11, IFN-OMEGA-4, JAK2, IFN-OMEGA-3, IFN-DELTA-3
GO:0001666~response to hypoxia	9	0.00441214	PLAT, CXCR4, EDN1, TGFB3, RYR1, NOS2, CASP1, AGER, DPP4
GO:0043547~positive regulation of GTPase activity	9	0.00441214	CCL1, CAV2, F11R, CCL20, RGS5, CCL8, CCL19, ITGB1, ADCYAP1
GO:0001649~osteoblast differentiation	9	0.00680107	BMP3, CYP24A1, BGLAP, RSPO2, GJA1, CAT, MYOC, SPP1, BMP6
GO:0007218~neuropeptide signaling pathway	9	0.00680107	HCRTR1, PRLHR, LOC100125547, GALP, NPY1R, PYY, POMC, ADCYAP1, TAC3
GO:0098869~cellular oxidant detoxification	8	1.12259e-05	DUOX2, DUOX1, HP, FABP1, GSTO1, CAT, APOM, IYD
GO:0033344~cholesterol efflux	8	1.7043e-05	APOA4, NPC1, APOA2, APOA1, STX12, APOA5, APOC3, APOM
GO:0045071~negative regulation of viral genome replication	8	7.01134e-05	OASL, IFIT1, PKR, SLPI, LTF, RSAD2, OAS1, PROX1
GO:0071347~cellular response to interleukin-1	8	0.000538453	CCL1, HYAL1, HYAL2, IL17A, HYAL3, CCL20, CCL8, CCL19
GO:0007596~blood coagulation	8	0.000972365	VWF, F5, FGB, F3, F7, PLG, SHH, PROC
GO:0006919~activation of cysteine-type endopeptidase activity involved in apoptotic process	8	0.00116602	XDH, S100A8, F3, S100A9, SNCA, TNFSF15, HSPD1, STAT1
GO:0071356~cellular response to tumor necrosis factor	8	0.0030408	CCL1, HYAL1, HYAL2, HYAL3, CCL20, CHI3L1, CCL8, CCL19
GO:0051281~positive regulation of release of sequestered calcium ion into cytosol	7	9.28886e-05	TRPC1, CD19, SNCA, CXCL9, CXCL11, CAPN3, CXCL10
GO:0007631~feeding behavior	7	0.00059235	HCRTR1, PRLHR, LOC100125547, DRD2, PMCH, NPY1R, PYY
GO:0032729~positive regulation of interferon-gamma production	7	0.000957649	IL12RB2, TNFSF4, ZP3, PDE4B, IL12A, KLRK1, HSPD1
GO:0071346~cellular response to interferon-gamma	7	0.00180266	CCL1, MRC1, CCL20, CCL8, CCL19, IL12B, NOS2
GO:0001503~ossification	7	0.00218231	MMP9, DMP1, NPPC, MGP, LTF, MYOG, SPP1
GO:0042632~cholesterol homeostasis	7	0.00368573	APOA4, NPC1, APOA2, APOA1, APOA5, APOC3, EPHX2
GO:0050729~positive regulation of inflammatory response	7	0.00584698	CCL1, HYAL2, TNFSF4, S100A8, ZP3, S100A9, CCL8
GO:0043408~regulation of MAPK cascade	7	0.00881096	BMP3, BMP2, HRH4, GDF5, TGFB3, MYOC, BMP6
GO:0042157~lipoprotein metabolic process	6	5.12636e-05	APOA4, APOA2, APOA1, APOA5, APOC3, APOM
GO:0019433~triglyceride catabolic process	6	9.02823e-05	APOA4, APOA1, APOA5, APOC3, PNPLA4, LIPE
GO:0002690~positive regulation of leukocyte chemotaxis	6	0.000232116	AMCF-II, EDN3, CXCL9, F7, CXCL11, CXCL10
GO:0006898~receptor-mediated endocytosis	6	0.00266802	MRC1, FCGR1A, DNAJC6, VTN, TMPRSS15, DMBT1
GO:0030212~hyaluronan metabolic process	5	7.2557e-05	HYAL1, ITIH1, ITIH4, ITIH2, ITIH3
GO:0050665~hydrogen peroxide biosynthetic process	5	7.2557e-05	CYP1A1, DUOX2, DUOX1, CYP1A2, GP91-PHOX
GO:0032700~negative regulation of interleukin-17 production	5	0.000162872	TNFSF4, IL12A, IL12B, FOXP3, PRNP
GO:0034380~high-density lipoprotein particle assembly	5	0.000162872	APOA4, APOA2, APOA1, APOA5, APOM
GO:0033700~phospholipid efflux	5	0.000313398	APOA4, APOA2, APOA1, APOA5, APOC3
GO:0070328~triglyceride homeostasis	5	0.00131624	APOA4, APOA1, APOA5, APOC3, ANGPTL4
GO:0043691~reverse cholesterol transport	5	0.00190002	APOA4, APOA2, APOA1, APOA5, APOM
GO:0050482~arachidonic acid secretion	5	0.00355908	ACE, DRD2, PLA2G12B, PLA2G2D, PLA2G2F
GO:0006811~ion transport	5	0.00355908	SLC11A1, LTF, GP91-PHOX, STEAP1, SLCO2A1
GO:0032689~negative regulation of interferon-gamma production	5	0.00467149	CD274, PGLYRP3, FOXP3, PRNP, IL10
GO:0046718~viral entry into host cell	5	0.00754791	HYAL2, NPC1, ITGB6, ANPEP, DPP4
GO:0032715~negative regulation of interleukin-6 production	5	0.00754791	BPI, FOXP3, TNFAIP3, SLAMF1, IL10
GO:0035810~positive regulation of urine volume	4	0.0010192	HYAL2, DRD2, EDN1, SHAS2
GO:0030300~regulation of intestinal cholesterol absorption	4	0.0010192	APOA4, APOA2, APOA1, APOA5
GO:0051006~positive regulation of lipoprotein lipase activity	4	0.00196584	APOA4, APOA1, APOA5, ABHD5
GO:0010873~positive regulation of cholesterol esterification	4	0.00196584	APOA4, APOA2, APOA1, APOA5
GO:0032695~negative regulation of interleukin-12 production	4	0.00331807	CMKLR1, THBS1, SLAMF1, IL10
GO:0010898~positive regulation of triglyceride catabolic process	4	0.00331807	APOA4, APOA1, APOA5, ABHD5
GO:0032693~negative regulation of interleukin-10 production	4	0.00512088	CD274, IL12B, FOXP3, AGER
GO:0003009~skeletal muscle contraction	4	0.00740993	TNNT1, TNNC2, MYH7, TNNI3
GO:0042744~hydrogen peroxide catabolic process	4	0.00740993	APOA4, DUOX2, DUOX1, CAT
GO:0010903~negative regulation of very-low-density lipoprotein particle remodeling	3	0.00666392	APOA2, APOA1, APOC3
GO:0060421~positive regulation of heart growth	3	0.00666392	ACACB, PROX1, WT1
GO:0003100~regulation of systemic arterial blood pressure by endothelin	3	0.00666392	EDN3, EDN1, NOS3
